# Supplementary material for: Poly[(μ3-3,5-di­nitro­benzoato-κ3 O 1:O 1′:O 3)(μ2-hydroxido-κ2 O:O)copper(II)]
Source: Acta Crystallogr Sect E Struct Rep Online. 2014 Feb 28;70(Pt 3):m112–3. doi: 10.1107/S1600536814004280 (PMC3998500; doi:10.1107/S1600536814004280)
Supplement: Supplementary file 1 [file e-70-0m112-sup1.cif]

##############################################################################
#                                                                            #
# This CIF contains the data in a paper accepted for publication in          #
# Acta Crystallographica Section E. It conforms to the requirements of       #
# Notes for Authors for Acta Crystallographica Section E, and has been       #
# peer reviewed under the auspices of the IUCr Commission on Journals.       #
#                                                                            #
# Full details of the Crystallographic Information File format               #
# are given in the paper "The Crystallographic Information File (CIF):       #
# a New Standard Archive File for Crystallography" by S. R. Hall, F. H.      #
# Allen and I. D. Brown [Acta Cryst. (1991), A47, 655-685].                  #
#                                                                            #
# The current version of the core CIF dictionary is obtainable from          #
# ftp://ftp.iucr.org/pub/cif_core.dic.                                       #
#                                                                            #
# Software is freely available for graphical display of the structure(s)     #
# in this CIF. For information consult the CIF software page                 #
# http://www.iucr.org/resources/cif/software.                                #
#                                                                            #
# This file may be used for bona fide research purposes within the           #
# scientific community so long as proper attribution is given to the journal # 
# article from which it was obtained.                                        #
#                                                                            #
##############################################################################
data_general
_audit_creation_method     SHELXL-97
_journal_date_recd_electronic     2014-02-24
_journal_date_accepted     2014-02-25
_journal_name_full     'Acta Crystallographica, Section E'
_journal_year     2014
_journal_volume     70
_journal_issue      3
_journal_page_first     m112
_journal_page_last     m113
_journal_paper_category     QM
_journal_paper_doi     10.1107/S1600536814004280
_journal_coeditor_code     HG5386
_publ_contact_author_name     ' Edward RT Tiekink '
_publ_contact_author_address
;
Department of Chemistry, University of Malaya,
50603 Kuala Lumpur, Malaysia
;
_publ_contact_author_email
;
edward.tiekink@gmail.com
;
_publ_contact_author_fax     ' +60 3 7967 4193 '
_publ_contact_author_phone     ' +60 3 7967 6775 '
_publ_section_title
;\
Poly[(\m~3~-3,5-dinitrobenzoato-\k^3^<i>O</i>^1^:<i>O</i>^1'^:<i>O</i>^3^)\
(\m~2~-hydroxido-\k^2^<i>O</i>:<i>O</i>)copper(II)]
;
loop_
    _publ_author_name
    _publ_author_footnote
    _publ_author_address
    'B. Sinha' .
;
Department of Chemistry, North Bengal University, Dt. Darjeeling,
West Bengal 734 013, India
;
    'G. C. Dey' .
;
Department of Chemistry, North Bengal University, Dt. Darjeeling,
West Bengal 734 013, India
;
    'B. Sarkar' .
;
Department of Chemistry, North Bengal University, Dt. Darjeeling,
West Bengal 734 013, India
;
    'A. Roy'
;
Additional correspondence author, e-mail: abhijitchem1947@yahoo.co.in.
;
;
Department of Chemistry, North Bengal University, Dt. Darjeeling,
West Bengal 734 013, India
;
    'Ng, Seik Weng' .
;
Department of Chemistry, University of Malaya,
50603 Kuala Lumpur, Malaysia
Chemistry Department, Faculty of Science,
King Abdulaziz University, PO Box 80203 Jeddah, Saudi Arabia
;
    'Tiekink, Edward R. T.' .
;
Department of Chemistry, University of Malaya,
50603 Kuala Lumpur, Malaysia
;
_publ_section_synopsis     .
data_I
_database_code_depnum_ccdc_archive 'CCDC 988599'
_audit_creation_method     SHELXL-97
_chemical_name_systematic
;\
Poly[(\m~3~-3,5-dinitrobenzoato-\
\k^3^<i>O</i>^1^:<i>O</i>^1'^:<i>O</i>^3^)(\m~2~-hydroxido-\
\k^2^<i>O</i>:<i>O</i>)copper(II)]
;
_chemical_name_common     ?
_chemical_formula_moiety     'C7 H4 Cu N2 O7'
_chemical_formula_sum     'C7 H4 Cu N2 O7'
_chemical_formula_iupac     '[Cu (C7 H3 N2 O6) (O H)]'
_chemical_formula_weight     291.66
_chemical_melting_point     ?
_symmetry_cell_setting     orthorhombic
_symmetry_space_group_name_H-M     'P n a 21'
_symmetry_space_group_name_Hall     'P 2c -2n'
loop_
    _symmetry_equiv_pos_as_xyz
    'x, y, z'
    '-x, -y, z+1/2'
    'x+1/2, -y+1/2, z'
    '-x+1/2, y+1/2, z+1/2'
_cell_length_a     7.4665(2)
_cell_length_b     17.7858(5)
_cell_length_c     6.6821(2)
_cell_angle_alpha     90.00
_cell_angle_beta     90.00
_cell_angle_gamma     90.00
_cell_volume     887.37(4)
_cell_formula_units_Z     4
_cell_measurement_reflns_used     2719
_cell_measurement_theta_min     4.9690
_cell_measurement_theta_max     74.1016
_cell_measurement_temperature     100(2)
_exptl_crystal_description     prism
_exptl_crystal_colour     blue
_exptl_crystal_size_max     0.25
_exptl_crystal_size_mid     0.20
_exptl_crystal_size_min     0.15
_exptl_crystal_density_diffrn     2.183
_exptl_crystal_density_meas     ?
_exptl_crystal_density_method     'not measured'
_exptl_crystal_F_000     580
_exptl_absorpt_coefficient_mu     3.866
_exptl_absorpt_correction_type     multi-scan
_exptl_absorpt_process_details     '(CrysAlis PRO; Agilent, 2011)'
_exptl_absorpt_correction_T_min     0.87258
_exptl_absorpt_correction_T_max     1.00000
_exptl_special_details
;
;
_diffrn_ambient_temperature     100(2)
_diffrn_radiation_type     CuK\a
_diffrn_radiation_wavelength     1.54184
_diffrn_radiation_source     'SuperNova (Cu) X-ray Source'
_diffrn_radiation_monochromator     Mirror
_diffrn_measurement_device_type
                  'Agilent SuperNova Dual diffractometer with an Atlas detector'
_diffrn_measurement_method     '\w scan'
_diffrn_detector_area_resol_mean     10.4041
_diffrn_reflns_number     3156
_diffrn_reflns_av_R_equivalents     0.0167
_diffrn_reflns_av_sigmaI/netI     0.0152
_diffrn_reflns_theta_min     4.97
_diffrn_reflns_theta_max     74.27
_diffrn_reflns_theta_full     74.27
_diffrn_measured_fraction_theta_max     0.971
_diffrn_measured_fraction_theta_full     0.970
_diffrn_reflns_limit_h_min     -6
_diffrn_reflns_limit_h_max     9
_diffrn_reflns_limit_k_min     -20
_diffrn_reflns_limit_k_max     21
_diffrn_reflns_limit_l_min     -7
_diffrn_reflns_limit_l_max     8
_diffrn_standards_number     0
_diffrn_standards_interval_count     0
_diffrn_standards_interval_time     0
_diffrn_standards_decay_%     0
_refine_special_details
;
Refinement of <i>F</i>^2^ against ALL reflections. The weighted <i>R</i>-factor
<i>wR</i> and goodness of fit <i>S</i> are based on <i>F</i>^2^, conventional
<i>R</i>-factors <i>R</i> are based on <i>F</i>, with <i>F</i> set to zero for
negative <i>F</i>^2^. The threshold expression of <i>F</i>^2^ >
\s(<i>F</i>^2^) is used only for calculating <i>R</i>-factors(gt) <i>etc</i>.
and is not relevant to the choice of reflections for refinement.
<i>R</i>-factors based on <i>F</i>^2^ are statistically about twice as large
as those based on <i>F</i>, and <i>R</i>- factors based on ALL data will be
even larger.
;
_reflns_number_total     1324
_reflns_number_gt     1318
_reflns_threshold_expression     I>2\s(I)
_refine_ls_structure_factor_coef     Fsqd
_refine_ls_matrix_type     full
_refine_ls_R_factor_all     0.0271
_refine_ls_R_factor_gt     0.0270
_refine_ls_wR_factor_gt     0.0765
_refine_ls_wR_factor_ref     0.0765
_refine_ls_goodness_of_fit_ref     1.049
_refine_ls_restrained_S_all     1.049
_refine_ls_number_reflns     1324
_refine_ls_number_parameters     155
_refine_ls_number_restraints     1
_refine_ls_hydrogen_treatment     constr
_refine_ls_weighting_scheme     calc
_refine_ls_weighting_details
         'calc w=1/[\s^2^(Fo^2^)+(0.0617P)^2^+0.2234P] where P=(Fo^2^+2Fc^2^)/3'
_atom_sites_solution_hydrogens     geom
_atom_sites_solution_primary     direct
_atom_sites_solution_secondary     difmap
_refine_ls_shift/su_max     0.001
_refine_ls_shift/su_mean     0.000
_refine_diff_density_max     0.454
_refine_diff_density_min     -0.665
_refine_ls_extinction_method     'SHELXL97 (Sheldrick, 2008)'
_refine_ls_extinction_coef     0.0078(6)
_refine_ls_extinction_expression
                                  'Fc^*^=kFc[1+0.001xFc^2^\l^3^/sin(2\q)]^-1/4^'
_refine_ls_abs_structure_details     'Flack (1983), 360 Friedel pairs'
_refine_ls_abs_structure_Flack     0.06(5)
loop_
    _atom_type_symbol
    _atom_type_description
    _atom_type_scat_dispersion_real
    _atom_type_scat_dispersion_imag
    _atom_type_scat_source
    'C' 'C' 0.0181 0.0091
                         'International Tables Vol C Tables 4.2.6.8 and 6.1.1.4'
    'H' 'H' 0.0000 0.0000
                         'International Tables Vol C Tables 4.2.6.8 and 6.1.1.4'
    'N' 'N' 0.0311 0.0180
                         'International Tables Vol C Tables 4.2.6.8 and 6.1.1.4'
    'O' 'O' 0.0492 0.0322
                         'International Tables Vol C Tables 4.2.6.8 and 6.1.1.4'
    'Cu' 'Cu' -1.9646 0.5888
                         'International Tables Vol C Tables 4.2.6.8 and 6.1.1.4'
_computing_data_collection     'CrysAlis PRO (Agilent, 2011)'
_computing_cell_refinement     'CrysAlis PRO (Agilent, 2011)'
_computing_data_reduction     'CrysAlis PRO (Agilent, 2011)'
_computing_structure_solution     'SHELXS97 (Sheldrick, 2008)'
_computing_structure_refinement     'SHELXL97 (Sheldrick, 2008)'
_computing_molecular_graphics
;
ORTEP-3 for Windows (Farrugia, 2012) and DIAMOND (Brandenburg,
2006)
;
_computing_publication_material     'publCIF (Westrip, 2010)'
loop_
    _atom_site_type_symbol
    _atom_site_label
    _atom_site_fract_x
    _atom_site_fract_y
    _atom_site_fract_z
    _atom_site_U_iso_or_equiv
    _atom_site_adp_type
    _atom_site_calc_flag
    _atom_site_refinement_flags
    _atom_site_occupancy
    _atom_site_symmetry_multiplicity
    _atom_site_disorder_assembly
    _atom_site_disorder_group
    Cu Cu 0.00521(5) 0.502896(17) 0.50002(17) 0.00920(17) Uani d . 1 1 . .
    O O1 0.0918(2) 0.40286(10) 0.5811(3) 0.0146(4) Uani d . 1 1 . .
    O O2 0.0673(3) 0.39533(9) 0.9179(3) 0.0136(4) Uani d . 1 1 . .
    O O3 -0.0991(3) 0.14441(11) 1.1700(3) 0.0155(4) Uani d . 1 1 . .
    O O4 -0.0088(2) 0.04569(11) 1.0096(4) 0.0186(4) Uani d . 1 1 . .
    O O5 0.2389(2) 0.07033(9) 0.3473(3) 0.0141(4) Uani d . 1 1 . .
    O O6 0.3041(2) 0.18099(10) 0.2336(3) 0.0187(4) Uani d . 1 1 . .
    O O7 -0.1161(2) 0.51396(9) 0.7481(3) 0.0105(4) Uani d . 1 1 . .
    H H1 -0.2242 0.5270 0.7463 0.016 Uiso calc R 1 1 . .
    N N1 -0.0260(3) 0.11347(12) 1.0269(4) 0.0124(5) Uani d . 1 1 . .
    N N2 0.2439(3) 0.13903(11) 0.3632(3) 0.0119(4) Uani d . 1 1 . .
    C C1 0.0847(3) 0.36866(12) 0.7455(4) 0.0099(4) Uani d . 1 1 . .
    C C2 0.0984(3) 0.28424(13) 0.7318(4) 0.0110(5) Uani d . 1 1 . .
    C C3 0.0397(4) 0.23927(14) 0.8891(4) 0.0121(5) Uani d . 1 1 . .
    H H3 -0.0025 0.2611 1.0100 0.014 Uiso calc R 1 1 . .
    C C4 0.0445(4) 0.16166(14) 0.8649(4) 0.0109(5) Uani d . 1 1 . .
    C C5 0.1101(4) 0.12656(13) 0.6959(4) 0.0108(5) Uani d . 1 1 . .
    H H5 0.1135 0.0734 0.6839 0.013 Uiso calc R 1 1 . .
    C C6 0.1710(3) 0.17364(13) 0.5442(4) 0.0113(5) Uani d . 1 1 . .
    C C7 0.1637(3) 0.25149(13) 0.5565(4) 0.0111(5) Uani d . 1 1 . .
    H H7 0.2024 0.2819 0.4478 0.013 Uiso calc R 1 1 . .
loop_
    _atom_site_aniso_label
    _atom_site_aniso_U_11
    _atom_site_aniso_U_22
    _atom_site_aniso_U_33
    _atom_site_aniso_U_12
    _atom_site_aniso_U_13
    _atom_site_aniso_U_23
    Cu 0.0143(3) 0.0092(2) 0.0042(3) 0.00052(10) 0.00062(13) 0.00047(15)
    O1 0.0228(10) 0.0118(8) 0.0092(9) 0.0025(6) 0.0030(7) 0.0015(7)
    O2 0.0210(10) 0.0118(8) 0.0081(9) 0.0024(7) -0.0017(7) -0.0004(7)
    O3 0.0177(9) 0.0182(9) 0.0105(9) -0.0005(8) 0.0047(7) -0.0002(7)
    O4 0.0268(11) 0.0112(8) 0.0179(10) -0.0027(6) 0.0038(8) 0.0013(10)
    O5 0.0173(9) 0.0119(8) 0.0129(9) 0.0024(6) -0.0015(7) -0.0019(7)
    O6 0.0258(10) 0.0180(9) 0.0122(9) -0.0006(7) 0.0079(9) 0.0013(8)
    O7 0.0124(9) 0.0129(7) 0.0061(8) 0.0010(6) -0.0013(8) -0.0012(8)
    N1 0.0134(10) 0.0153(10) 0.0085(12) 0.0000(8) -0.0008(8) 0.0025(9)
    N2 0.0131(10) 0.0150(9) 0.0075(10) 0.0030(7) -0.0005(8) -0.0006(8)
    C1 0.0092(10) 0.0126(11) 0.0080(11) 0.0015(8) -0.0009(10) -0.0015(10)
    C2 0.0111(10) 0.0121(11) 0.0099(12) 0.0004(9) -0.0028(11) 0.0014(11)
    C3 0.0124(11) 0.0158(13) 0.0080(12) 0.0018(9) -0.0014(10) -0.0014(10)
    C4 0.0116(11) 0.0130(12) 0.0081(12) -0.0019(9) -0.0010(11) 0.0033(9)
    C5 0.0118(11) 0.0109(11) 0.0098(13) 0.0012(9) -0.0010(9) -0.0007(9)
    C6 0.0113(11) 0.0144(10) 0.0081(13) 0.0010(8) -0.0022(9) -0.0003(8)
    C7 0.0121(11) 0.0117(10) 0.0095(12) -0.0004(9) -0.0016(9) -0.0009(8)
_geom_special_details
;
All e.s.d.'s (except the e.s.d. in the dihedral angle between two l.s. planes)
are estimated using the full covariance matrix. The cell e.s.d.'s are taken
into account individually in the estimation of e.s.d.'s in distances, angles
and torsion angles; correlations between e.s.d.'s in cell parameters are only
used when they are defined by crystal symmetry. An approximate (isotropic)
treatment of cell e.s.d.'s is used for estimating e.s.d.'s involving l.s.
planes.
;
loop_
    _geom_bond_atom_site_label_1
    _geom_bond_atom_site_label_2
    _geom_bond_site_symmetry_2
    _geom_bond_distance
    _geom_bond_publ_flag
    Cu O1 . 1.9689(18) y
    Cu O7 . 1.899(2) y
    Cu O2 2_564 1.9675(18) y
    Cu O5 3_455 2.5871(18) y
    Cu O7 2_564 1.900(2) y
    O1 C1 . 1.257(4) ?
    O2 C1 . 1.252(3) ?
    O2 Cu 2_565 1.9675(18) ?
    O3 N1 . 1.231(3) ?
    O4 N1 . 1.218(3) ?
    O5 N2 . 1.227(3) ?
    O6 N2 . 1.228(3) ?
    O7 Cu 2_565 1.900(2) ?
    O7 H1 . 0.8400 ?
    N1 C4 . 1.478(3) ?
    N2 C6 . 1.462(3) ?
    C1 C2 . 1.508(3) ?
    C2 C3 . 1.392(4) ?
    C2 C7 . 1.396(4) ?
    C3 C4 . 1.390(4) ?
    C3 H3 . 0.9500 ?
    C4 C5 . 1.380(4) ?
    C5 C6 . 1.391(3) ?
    C5 H5 . 0.9500 ?
    C6 C7 . 1.388(3) ?
    C7 H7 . 0.9500 ?
loop_
    _geom_angle_atom_site_label_1
    _geom_angle_atom_site_label_2
    _geom_angle_atom_site_label_3
    _geom_angle_site_symmetry_1
    _geom_angle_site_symmetry_3
    _geom_angle
    _geom_angle_publ_flag
    O7 Cu O7 . 2_564 176.03(4) ?
    O7 Cu O2 . 2_564 90.98(8) ?
    O7 Cu O2 2_564 2_564 91.02(9) ?
    O7 Cu O1 . . 90.57(9) ?
    O7 Cu O1 2_564 . 87.60(8) ?
    O2 Cu O1 2_564 . 176.81(9) ?
    O7 Cu O5 . 3_455 91.71(7) ?
    O7 Cu O5 2_564 3_455 84.60(8) ?
    O2 Cu O5 2_564 3_455 98.13(7) ?
    O1 Cu O5 . 3_455 84.60(7) ?
    C1 O1 Cu . . 131.60(17) ?
    C1 O2 Cu . 2_565 129.32(16) ?
    Cu O7 Cu . 2_565 123.32(10) ?
    Cu O7 H1 . . 118.3 ?
    Cu O7 H1 2_565 . 118.3 ?
    O4 N1 O3 . . 124.3(2) ?
    O4 N1 C4 . . 117.8(2) ?
    O3 N1 C4 . . 117.9(2) ?
    O5 N2 O6 . . 123.7(2) ?
    O5 N2 C6 . . 118.7(2) ?
    O6 N2 C6 . . 117.62(19) ?
    O2 C1 O1 . . 128.7(2) ?
    O2 C1 C2 . . 116.1(2) ?
    O1 C1 C2 . . 115.2(2) ?
    C3 C2 C7 . . 120.3(2) ?
    C3 C2 C1 . . 120.3(2) ?
    C7 C2 C1 . . 119.4(2) ?
    C4 C3 C2 . . 118.3(2) ?
    C4 C3 H3 . . 120.8 ?
    C2 C3 H3 . . 120.8 ?
    C5 C4 C3 . . 123.6(2) ?
    C5 C4 N1 . . 117.6(2) ?
    C3 C4 N1 . . 118.8(2) ?
    C4 C5 C6 . . 116.1(2) ?
    C4 C5 H5 . . 122.0 ?
    C6 C5 H5 . . 122.0 ?
    C7 C6 C5 . . 123.0(2) ?
    C7 C6 N2 . . 118.9(2) ?
    C5 C6 N2 . . 118.1(2) ?
    C6 C7 C2 . . 118.6(2) ?
    C6 C7 H7 . . 120.7 ?
    C2 C7 H7 . . 120.7 ?
loop_
    _geom_torsion_atom_site_label_1
    _geom_torsion_atom_site_label_2
    _geom_torsion_atom_site_label_3
    _geom_torsion_atom_site_label_4
    _geom_torsion_site_symmetry_1
    _geom_torsion_site_symmetry_2
    _geom_torsion_site_symmetry_3
    _geom_torsion_site_symmetry_4
    _geom_torsion
    _geom_torsion_publ_flag
    O7 Cu O1 C1 . . . . -8.5(2) ?
    O7 Cu O1 C1 2_564 . . . 175.0(2) ?
    O2 Cu O7 Cu 2_564 . . 2_565 -127.01(11) ?
    O1 Cu O7 Cu . . . 2_565 50.20(11) ?
    Cu O2 C1 O1 2_565 . . . 14.1(4) ?
    Cu O2 C1 C2 2_565 . . . -165.63(15) ?
    Cu O1 C1 O2 . . . . -22.7(4) ?
    Cu O1 C1 C2 . . . . 156.98(16) ?
    O2 C1 C2 C3 . . . . 19.2(3) ?
    O1 C1 C2 C3 . . . . -160.6(2) ?
    O2 C1 C2 C7 . . . . -163.4(2) ?
    O1 C1 C2 C7 . . . . 16.8(3) ?
    C7 C2 C3 C4 . . . . -1.3(4) ?
    C1 C2 C3 C4 . . . . 176.0(2) ?
    C2 C3 C4 C5 . . . . 2.3(4) ?
    C2 C3 C4 N1 . . . . -176.9(2) ?
    O4 N1 C4 C5 . . . . 6.0(3) ?
    O3 N1 C4 C5 . . . . -173.7(2) ?
    O4 N1 C4 C3 . . . . -174.7(2) ?
    O3 N1 C4 C3 . . . . 5.7(4) ?
    C3 C4 C5 C6 . . . . -0.9(4) ?
    N1 C4 C5 C6 . . . . 178.3(2) ?
    C4 C5 C6 C7 . . . . -1.5(3) ?
    C4 C5 C6 N2 . . . . 179.2(2) ?
    O5 N2 C6 C7 . . . . -175.1(2) ?
    O6 N2 C6 C7 . . . . 3.6(3) ?
    O5 N2 C6 C5 . . . . 4.2(3) ?
    O6 N2 C6 C5 . . . . -177.0(2) ?
    C5 C6 C7 C2 . . . . 2.4(3) ?
    N2 C6 C7 C2 . . . . -178.3(2) ?
    C3 C2 C7 C6 . . . . -0.9(3) ?
    C1 C2 C7 C6 . . . . -178.3(2) ?
loop_
    _geom_hbond_atom_site_label_D
    _geom_hbond_atom_site_label_H
    _geom_hbond_atom_site_label_A
    _geom_hbond_site_symmetry_A
    _geom_hbond_distance_DH
    _geom_hbond_distance_HA
    _geom_hbond_distance_DA
    _geom_hbond_angle_DHA
    O7 H1 O3 4_454 0.84 2.52 3.190(3) 137
    O7 H1 O4 4_454 0.84 2.57 3.271(2) 142
