# Supplementary material for: Poly[(μ3-3,5-di­nitro­benzoato-κ3 O 1:O 1′:O 3)(μ2-hydroxido-κ2 O:O)copper(II)]
Source: Acta Crystallogr Sect E Struct Rep Online. 2014 Feb 28;70(Pt 3):m112–3. doi: 10.1107/S1600536814004280 (PMC3998500; doi:10.1107/S1600536814004280)
Supplement: Supplementary file 2 [file e-70-0m112-Isup2.hkl]

# 
# h,k,l, Fc-squared, Fo-squared, sigma(Fo-squared) and status flag 
# 
data_I
_shelx_title '  Pna21  360 Friedel pairs' 
_shelx_refln_list_code          4 
_shelx_F_calc_maximum      140.63 
_exptl_crystal_F_000       580.00 
_reflns_d_resolution_high  0.8009 
 
loop_ 
 _symmetry_equiv_pos_as_xyz 
 'x, y, z' 
 '-x, -y, z+1/2' 
 'x+1/2, -y+1/2, z' 
 '-x+1/2, y+1/2, z+1/2' 
 
_cell_length_a     7.4665 
_cell_length_b    17.7858 
_cell_length_c     6.6821 
_cell_angle_alpha  90.000 
_cell_angle_beta   90.000 
_cell_angle_gamma  90.000 
 
_shelx_F_squared_multiplier     1.000 
 
loop_ 
 _refln_index_h 
 _refln_index_k 
 _refln_index_l 
 _refln_F_squared_calc 
 _refln_F_squared_meas 
 _refln_F_squared_sigma 
 _refln_observed_status 
   4   7  -7      153.51      147.86      4.87 o 
   1   8  -7      151.80      138.34      5.40 o 
   3   8  -7       55.39       54.69      3.37 o 
   2   9  -7      132.02      111.75      4.63 o 
   3   9  -7       65.13       54.34      2.99 o 
   2  10  -7       39.44       32.73      1.51 o 
   5   7  -6     1725.99     1686.83     20.11 o 
   5   8  -6       13.95       17.11      1.92 o 
   4   9  -6        3.40        5.34      1.45 o 
   5   9  -6     2338.92     2178.60     13.51 o 
   1  10  -6      151.38      143.42      7.00 o 
   3  10  -6      136.31      125.59      6.51 o 
   4  10  -6     1426.57     1362.14     18.85 o 
   1  11  -6     1469.65     1392.02     20.53 o 
   2  11  -6      169.88      137.49      6.65 o 
   3  11  -6     1430.90     1356.42     20.01 o 
   4  11  -6      136.45      120.13      3.47 o 
   1  12  -6        8.22        5.13      0.84 o 
   2  12  -6      868.52      749.34      9.86 o 
   3  12  -6      570.41      539.80      9.83 o 
   4  12  -6      828.77      751.38      7.65 o 
   1  13  -6     1618.89     1461.31     11.71 o 
   2  13  -6       58.10       53.37      2.34 o 
   3  13  -6     1443.23     1373.33     11.09 o 
   2  14  -6      411.80      336.55      6.85 o 
   6   6  -5       36.23       31.63      2.67 o 
   6   7  -5       64.82       59.66      3.49 o 
   6   8  -5       36.46       36.48      1.75 o 
   5   9  -5       61.50       59.95      4.43 o 
   6   9  -5       32.23       26.00      1.92 o 
   4  10  -5      320.89      309.59     11.33 o 
   5  10  -5       67.64       57.01      4.09 o 
   0  11  -5      287.01      273.25     10.02 o 
   1  11  -5       15.50       18.75      2.89 o 
   3  11  -5      393.42      361.65     12.82 o 
   4  11  -5      310.61      334.59     11.29 o 
   5  11  -5      122.57      128.45      3.92 o 
   1  12  -5       56.29       56.51      4.84 o 
   2  12  -5       50.09       51.89      4.81 o 
   3  12  -5       87.27       89.33      6.09 o 
   4  12  -5      458.31      412.20     15.00 o 
   5  12  -5        4.77        4.79      0.74 o 
   1  13  -5       86.03       81.33      3.83 o 
   2  13  -5        9.43       12.77      1.59 o 
   3  13  -5      149.94      142.00      4.97 o 
   4  13  -5       34.81       31.66      2.09 o 
   1  14  -5      433.68      409.92      8.01 o 
   2  14  -5      266.85      235.54      6.22 o 
   3  14  -5      366.05      344.05      7.16 o 
   4  14  -5       42.19       47.24      2.30 o 
   1  15  -5       82.56       83.11      4.91 o 
   2  15  -5       50.81       45.66      2.53 o 
   3  15  -5       45.54       48.33      2.46 o 
   4  15  -5      121.86      116.05      2.95 o 
   1  16  -5      333.19      284.29      9.22 o 
   2  16  -5       81.97       72.03      2.70 o 
   3  16  -5      296.71      294.17      4.88 o 
   3   3  -4     2414.37     2258.33     28.94 o 
   3   4  -4      738.57      727.80     17.05 o 
   3   5  -4     2918.78     2785.64     35.43 o 
   3   6  -4      312.10      298.87     11.59 o 
   3   7  -4     2647.23     2499.94     35.67 o 
   6   7  -4      127.76      118.45      5.91 o 
   3   8  -4      160.30      167.59      9.39 o 
   6   8  -4      657.85      634.43     13.21 o 
   2   9  -4      376.55      384.41     14.90 o 
   5   9  -4      841.64      837.23     18.86 o 
   6   9  -4      117.05      111.62      6.03 o 
   5  10  -4       13.00       15.21      2.56 o 
   6  10  -4      600.13      600.50     19.34 o 
   4  11  -4       26.47       28.41      3.77 o 
   5  11  -4     2390.65     2387.60     20.87 o 
   6  11  -4        7.66       13.26      2.35 o 
   0  12  -4      858.71      819.98     18.36 o 
   1  12  -4      511.73      530.58     15.98 o 
   2  12  -4      352.99      334.69     13.18 o 
   3  12  -4       37.02       41.28      4.67 o 
   4  12  -4     1055.55     1054.16     21.94 o 
   5  12  -4      346.16      334.75      7.26 o 
   1  13  -4     4761.71     4593.19     47.78 o 
   2  13  -4      395.02      385.18     13.90 o 
   3  13  -4     2672.95     2608.18     35.97 o 
   4  13  -4      398.59      382.09      8.71 o 
   5  13  -4      968.79     1015.70     11.94 o 
   0  14  -4      889.24      897.10     13.11 o 
   1  14  -4       11.14       12.99      1.74 o 
   2  14  -4     3075.37     2832.80     25.84 o 
   3  14  -4       25.43       26.34      2.41 o 
   4  14  -4      352.01      355.05      7.93 o 
   5  14  -4       13.64       13.24      1.50 o 
   1  15  -4     2079.76     2044.21     20.69 o 
   2  15  -4      221.50      196.61      6.42 o 
   3  15  -4      752.40      713.47     11.82 o 
   4  15  -4      295.34      299.05      6.77 o 
   5  15  -4      421.11      405.66      5.56 o 
   0  16  -4     2087.10     2142.34     24.30 o 
   1  16  -4      330.40      316.10      7.50 o 
   2  16  -4     1538.39     1489.49     31.48 o 
   3  16  -4       54.11       54.29      2.98 o 
   4  16  -4      485.25      477.24      7.38 o 
   1  17  -4      988.95      962.46     19.83 o 
   2  17  -4      141.70      132.99      4.36 o 
   3  17  -4      699.13      696.55      9.22 o 
   4  17  -4      194.77      190.54      5.53 o 
   1  18  -4       27.71       28.12      1.67 o 
   2  18  -4      678.22      637.35      8.09 o 
   3  18  -4      134.15      143.30      3.38 o 
   3   1  -3      513.76      545.87     11.81 o 
   5   1  -3      142.72      108.60      8.22 o 
   3   2  -3       72.77       79.46      4.71 o 
   4   2  -3      259.48      248.17      9.00 o 
   5   2  -3      223.77      195.25     11.00 o 
   3   3  -3      182.41      206.08      7.88 o 
   4   3  -3     1393.35     1433.04     23.24 o 
   5   3  -3      143.89      120.74      8.72 o 
   3   4  -3       99.22       85.35      5.36 o 
   4   4  -3      242.71      225.92      9.55 o 
   5   4  -3      321.67      269.47     15.69 o 
   3   5  -3      263.62      243.35      9.50 o 
   4   5  -3      165.84      165.13      8.56 o 
   5   5  -3      161.63      128.36      8.72 o 
   3   6  -3       86.87       86.84      6.05 o 
   4   6  -3       56.16       46.27      5.06 o 
   3   7  -3      561.70      550.04     15.92 o 
   4   7  -3      116.46       96.70      8.74 o 
   3   8  -3       64.29       61.37      2.84 o 
   4   8  -3        9.16       10.19      1.64 o 
   2   9  -3       87.77       94.07      6.96 o 
   3   9  -3      258.72      252.70     11.41 o 
   5   9  -3       22.76       20.75      3.05 o 
   2  10  -3      243.93      227.52      7.09 o 
   3  10  -3       18.45       25.85      3.83 o 
   4  10  -3      417.45      431.32     14.71 o 
   5  10  -3       11.59       16.49      2.75 o 
   0  11  -3      959.63      979.96     14.22 o 
   1  11  -3      279.90      266.36      6.20 o 
   2  11  -3     1171.96     1104.77     15.45 o 
   3  11  -3     1261.10     1271.88     25.88 o 
   4  11  -3        8.29       12.79      2.62 o 
   5  11  -3      148.52      143.31      5.42 o 
   1  12  -3     1405.26     1408.61     12.94 o 
   2  12  -3     1253.13     1195.84     11.77 o 
   3  12  -3       19.69       20.07      3.41 o 
   4  12  -3      169.88      166.50      9.16 o 
   5  12  -3      423.74      426.39      9.10 o 
   0  13  -3     5108.30     4861.48     41.95 o 
   1  13  -3      249.45      236.65      7.82 o 
   2  13  -3      355.31      333.05     13.24 o 
   3  13  -3      155.44      156.42      6.36 o 
   4  13  -3      283.67      277.75      8.06 o 
   5  13  -3      189.13      198.44      6.00 o 
   1  14  -3     1090.94     1061.20     16.14 o 
   2  14  -3      778.43      727.73     13.77 o 
   3  14  -3      391.30      366.35      9.57 o 
   4  14  -3      275.92      279.76      7.88 o 
   5  14  -3      431.28      426.28      9.82 o 
   0  15  -3       85.92       92.52      4.51 o 
   1  15  -3      500.56      506.35     14.47 o 
   2  15  -3      313.00      309.62      8.89 o 
   3  15  -3      235.91      234.89      7.59 o 
   4  15  -3       78.27       79.89      4.04 o 
   5  15  -3      272.11      266.32      6.64 o 
   1  16  -3      491.72      492.55     11.15 o 
   2  16  -3       65.44       66.59      4.02 o 
   3  16  -3      375.16      385.75      9.21 o 
   4  16  -3       61.71       66.57      3.36 o 
   5  16  -3       57.68       51.03      2.17 o 
   0  17  -3      231.31      221.52      6.22 o 
   1  17  -3      134.50      129.43      5.10 o 
   2  17  -3       46.60       41.74      2.97 o 
   3  17  -3        0.95        0.77      0.57 o 
   4  17  -3      135.75      137.05      4.24 o 
   1  18  -3       94.10       92.41      3.93 o 
   2  18  -3       91.07       91.19      3.90 o 
   3  18  -3      426.32      401.50      7.56 o 
   4  18  -3      154.63      144.85      3.66 o 
   0  19  -3      336.37      314.85      7.69 o 
   1  19  -3       69.81       71.15      3.01 o 
   2  19  -3      137.96      146.00      4.28 o 
   3  19  -3       51.98       57.88      2.40 o 
   2  20  -3      301.69      298.00      6.55 o 
   6   0  -2     6781.50     6359.75     63.15 o 
   2   1  -2      264.24      280.68      5.71 o 
   3   1  -2     4497.42     4419.54     20.64 o 
   5   1  -2     1368.41     1189.33     43.43 o 
   6   1  -2      532.48      504.57     16.79 o 
   2   2  -2    13002.97    14004.37     38.28 o 
   3   2  -2       59.44       66.50      4.00 o 
   5   2  -2      851.07      816.36     14.56 o 
   3   3  -2     3598.96     3257.77     30.25 o 
   4   3  -2      233.59      256.99      9.39 o 
   5   3  -2     5582.80     5043.84    132.86 o 
   3   4  -2     1317.18     1326.58     20.01 o 
   4   4  -2     4671.34     4276.93    106.98 o 
   5   4  -2      102.74      111.43     17.64 o 
   3   5  -2    11005.72    11077.22     65.41 o 
   4   5  -2      102.34      102.10      4.72 o 
   5   5  -2     4437.06     4345.06     33.55 o 
   3   6  -2      548.29      611.86     19.99 o 
   4   6  -2     4778.38     4443.00    187.92 o 
   5   6  -2        1.34        9.81      4.53 o 
   6   6  -2     1964.11     1970.30     28.32 o 
   2   7  -2       60.99       71.50      5.11 o 
   3   7  -2     4963.43     4591.97     26.35 o 
   4   7  -2      322.66      318.16      8.68 o 
   5   7  -2     2355.58     2185.37     66.39 o 
   6   7  -2      146.33      150.59      8.09 o 
   2   8  -2     2529.29     2343.85     19.49 o 
   3   8  -2      429.80      429.55      5.67 o 
   4   8  -2     5509.13     5380.67     43.42 o 
   5   8  -2       96.30       99.25      4.17 o 
   6   8  -2     2276.51     2337.21     33.05 o 
   2   9  -2      636.06      647.64     12.01 o 
   3   9  -2     2828.42     2661.81     17.05 o 
   4   9  -2      292.14      312.16      7.02 o 
   5   9  -2     3589.77     3604.31     41.12 o 
   0  10  -2     3494.64     3386.90     35.51 o 
   1  10  -2      423.26      373.81      6.23 o 
   2  10  -2     4171.38     4045.92     30.30 o 
   3  10  -2       60.49       69.74      3.02 o 
   4  10  -2     2387.99     2390.08     25.19 o 
   5  10  -2       48.37       50.20      3.21 o 
   1  11  -2     4893.53     4839.32     21.54 o 
   2  11  -2      823.29      781.02      8.85 o 
   3  11  -2     6376.56     6162.27     60.51 o 
   4  11  -2      114.99      111.66      7.37 o 
   5  11  -2     1261.84     1320.37     16.53 o 
   0  12  -2     3582.68     3319.93     22.10 o 
   1  12  -2      735.97      743.72      9.14 o 
   2  12  -2     2199.34     2070.53     15.42 o 
   3  12  -2      189.06      172.77      4.70 o 
   4  12  -2      391.33      376.24      9.50 o 
   5  12  -2      392.22      425.84     12.58 o 
   1  13  -2     4206.31     4028.43     35.44 o 
   2  13  -2      594.16      572.75      7.59 o 
   3  13  -2     2933.25     2810.56     64.20 o 
   4  13  -2      162.53      174.64      6.55 o 
   5  13  -2     2708.89     2969.79     24.81 o 
   0  14  -2      171.12      166.65      4.95 o 
   1  14  -2      121.91      112.63      2.69 o 
   2  14  -2     1256.11     1176.42     17.77 o 
   3  14  -2      321.88      317.18      9.24 o 
   4  14  -2     2161.99     2244.43     36.93 o 
   5  14  -2       30.18       33.08      2.45 o 
   1  15  -2     1907.64     1869.06     18.13 o 
   2  15  -2      295.55      277.84      8.83 o 
   3  15  -2     1374.95     1432.94     19.96 o 
   4  15  -2      163.89      160.65      6.07 o 
   5  15  -2     1905.25     1988.27     21.01 o 
   0  16  -2      969.32      961.54     14.94 o 
   1  16  -2      406.04      383.02      7.57 o 
   2  16  -2     1654.33     1674.67     21.26 o 
   3  16  -2      585.19      581.14     12.03 o 
   4  16  -2     1150.91     1154.21     17.25 o 
   5  16  -2       67.53       67.82      2.89 o 
   1  17  -2      677.12      645.95      9.45 o 
   2  17  -2      128.64      126.07      5.54 o 
   3  17  -2     1223.01     1245.75     16.59 o 
   4  17  -2      133.56      142.59      4.90 o 
   5  17  -2      325.98      320.97      5.26 o 
   0  18  -2     2419.76     2458.02     22.25 o 
   1  18  -2        2.58        3.34      0.94 o 
   2  18  -2     1810.39     1762.98     19.53 o 
   3  18  -2      268.06      270.16      7.05 o 
   4  18  -2     1216.82     1277.06     13.05 o 
   1  19  -2      971.33     1038.47     13.69 o 
   2  19  -2      287.05      310.36      7.38 o 
   3  19  -2      500.38      546.39     10.67 o 
   4  19  -2      139.94      153.40      3.66 o 
   0  20  -2     2719.06     2788.96     26.67 o 
   1  20  -2       69.03       80.10      3.29 o 
   2  20  -2     1133.10     1193.20     12.41 o 
   3  20  -2        8.05       10.12      1.53 o 
   1  21  -2     1021.39     1026.23     13.60 o 
   2   0  -1    12980.21    14506.00     46.08 o 
   4   0  -1     1474.12     1671.53     15.93 o 
   6   0  -1       83.82       94.83      5.34 o 
   2   1  -1    10578.95    11008.49    170.26 o 
   4   1  -1     1136.13     1219.13     11.85 o 
   5   1  -1      624.44      698.58     12.81 o 
   6   1  -1       21.53       23.02      2.13 o 
   7   1  -1       46.79       49.46      4.13 o 
   1   2  -1     2578.07     2570.97      8.08 o 
   2   2  -1     4010.04     4327.86     26.59 o 
   3   2  -1     1174.58     1215.55     19.48 o 
   4   2  -1     1081.15     1140.46     16.82 o 
   5   2  -1      616.56      659.59     18.05 o 
   6   2  -1      346.09      343.17      7.09 o 
   7   2  -1      189.00      189.13      8.01 o 
   2   3  -1     2293.58     2022.72     43.91 o 
   3   3  -1      151.69      128.24      2.00 o 
   4   3  -1      444.80      400.84      8.45 o 
   5   3  -1       25.80       23.10      1.86 o 
   6   3  -1      627.53      639.16      7.44 o 
   7   3  -1      111.68      104.28      8.43 o 
   2   4  -1     4741.70     4381.38    161.10 o 
   3   4  -1       15.26       14.25      0.90 o 
   4   4  -1      832.47      859.67     15.76 o 
   5   4  -1      808.24      817.36     25.87 o 
   6   4  -1      280.18      281.41      5.53 o 
   7   4  -1      119.89      122.30      5.48 o 
   2   5  -1      529.20      542.70      7.64 o 
   3   5  -1      298.40      312.78      3.60 o 
   4   5  -1      577.59      578.82     14.29 o 
   5   5  -1     1215.53     1243.97     33.15 o 
   6   5  -1      171.48      160.69      6.56 o 
   7   5  -1      200.44      206.81     14.65 o 
   1   6  -1      891.03      894.74     10.73 o 
   2   6  -1       83.89       75.78      1.69 o 
   3   6  -1       56.53       55.46      1.95 o 
   4   6  -1      357.05      344.38     11.69 o 
   5   6  -1        9.44        8.93      1.69 o 
   6   6  -1      277.21      283.37      8.78 o 
   7   6  -1       77.53       78.84      4.44 o 
   1   7  -1     1661.01     1698.55     10.91 o 
   2   7  -1       12.97       15.16      0.80 o 
   3   7  -1      976.79     1038.88      7.61 o 
   4   7  -1      342.37      359.75     12.04 o 
   5   7  -1      128.21      124.75      4.44 o 
   6   7  -1      119.40      115.39      5.61 o 
   7   7  -1      427.84      420.35     10.13 o 
   1   8  -1      718.57      773.33      6.59 o 
   2   8  -1      171.51      194.14      2.81 o 
   3   8  -1      136.20      146.60      3.03 o 
   4   8  -1      638.06      637.83     16.10 o 
   5   8  -1       70.90       76.69      3.55 o 
   6   8  -1        1.73        4.19      1.19 o 
   7   8  -1       48.27       46.43      3.32 o 
   0   9  -1     1263.45     1271.09     12.91 o 
   1   9  -1      415.58      415.13      5.12 o 
   2   9  -1     1262.29     1292.63     11.91 o 
   3   9  -1      693.65      715.37      8.40 o 
   4   9  -1      371.25      378.81      7.64 o 
   5   9  -1       46.00       43.20      2.69 o 
   6   9  -1       90.32       91.24      4.98 o 
   7   9  -1        4.91        6.17      1.26 o 
   1  10  -1      128.52      141.22      6.70 o 
   2  10  -1      122.28      127.57      3.62 o 
   3  10  -1      138.04      203.64     68.21 o 
   4  10  -1      302.29      318.20      6.77 o 
   5  10  -1       66.12       74.93      4.48 o 
   6  10  -1      149.41      151.11      6.27 o 
   7  10  -1      101.54       96.40      4.48 o 
   0  11  -1     1236.67     1233.03     14.12 o 
   1  11  -1      126.82      128.42      2.90 o 
   2  11  -1       94.23      126.27      3.36 o 
   3  11  -1       90.96      129.52     16.84 o 
   4  11  -1      301.39      288.35      5.86 o 
   5  11  -1      145.85      141.83      7.07 o 
   6  11  -1      539.78      544.02     11.74 o 
   7  11  -1       78.37       74.19      5.33 o 
   1  12  -1      642.07      614.03      7.95 o 
   2  12  -1      204.39      195.72      4.61 o 
   3  12  -1      677.57      649.24      8.73 o 
   4  12  -1      291.08      310.64      7.13 o 
   5  12  -1       70.33       80.86      3.41 o 
   6  12  -1      268.42      269.54     11.34 o 
   0  13  -1       75.84       82.40      2.89 o 
   1  13  -1        8.47       10.61      1.08 o 
   2  13  -1      118.19      113.86      4.24 o 
   3  13  -1      878.27      890.19     17.86 o 
   4  13  -1     1024.61     1094.87     16.42 o 
   5  13  -1      205.94      223.83      5.55 o 
   6  13  -1       47.31       46.89      4.50 o 
   1  14  -1      239.32      241.64      4.65 o 
   2  14  -1       13.37       17.73      1.80 o 
   3  14  -1      326.42      343.14      9.61 o 
   4  14  -1      439.69      451.52     10.44 o 
   5  14  -1      364.06      384.77      7.05 o 
   6  14  -1      244.92      217.24      8.87 o 
   0  15  -1      175.27      171.06      6.40 o 
   1  15  -1      123.19      118.91      3.75 o 
   2  15  -1       17.28       20.27      2.41 o 
   3  15  -1      240.05      238.00      7.98 o 
   4  15  -1      180.87      183.72      6.50 o 
   5  15  -1      230.27      244.05      6.36 o 
   6  15  -1      162.97      136.90      6.23 o 
   1  16  -1      590.59      568.39      9.59 o 
   2  16  -1       49.40       45.89      3.56 o 
   3  16  -1      835.92      834.52     14.64 o 
   4  16  -1       81.16       76.68      4.04 o 
   5  16  -1      423.05      450.09     15.02 o 
   0  17  -1      712.28      714.77     13.28 o 
   1  17  -1       10.16       10.20      1.13 o 
   2  17  -1       89.17       87.82      4.80 o 
   3  17  -1       29.61       29.36      3.95 o 
   4  17  -1       22.04       21.92      2.04 o 
   5  17  -1       41.98       40.48      2.26 o 
   1  18  -1      839.04      800.17     15.35 o 
   2  18  -1       15.91       13.26      1.83 o 
   3  18  -1      173.73      186.79      9.67 o 
   4  18  -1        8.53        9.44      1.01 o 
   0  19  -1      141.79      143.68      7.91 o 
   1  19  -1       51.15       55.41      2.68 o 
   2  19  -1      168.72      159.14      5.66 o 
   3  19  -1      196.07      194.68      5.71 o 
   4  19  -1       71.78       58.43     13.61 o 
   1  20  -1      260.51      291.27     10.51 o 
   2  20  -1        7.56       10.27      2.00 o 
   3  20  -1       72.49       73.69      4.57 o 
   0  21  -1      408.87      429.48      9.92 o 
   1  21  -1       30.63       39.55      3.27 o 
   2  21  -1      280.22      308.08      8.73 o 
   2   0   0    19777.78    22896.22     69.98 o 
   4   0   0     4106.11     3541.48     68.98 o 
   6   0   0      271.75      270.68      9.00 o 
   8   0   0     1318.10     1337.15     29.76 o 
   1   1   0     8558.37     9229.12    165.27 o 
   2   1   0     6360.46     6846.50    109.12 o 
   3   1   0     2120.91     1893.85     18.04 o 
   4   1   0      725.32      752.39      7.84 o 
   5   1   0      412.05      374.52      7.12 o 
   6   1   0        0.45        1.00      0.72 o 
   7   1   0      580.60      614.52     16.73 o 
   8   1   0        0.02       -0.64      1.26 o 
   0   2   0     6234.04     5767.26     18.14 o 
   1   2   0     1217.30     1074.64     11.44 o 
   2   2   0    11702.93    12479.67     66.99 o 
   3   2   0    11176.65    12411.40     64.70 o 
   4   2   0     6106.23     6052.73     26.38 o 
   5   2   0       49.90       45.11      2.49 o 
   6   2   0     1252.49     1312.01     16.57 o 
   7   2   0       43.77       40.77      3.01 o 
   8   2   0     2459.37     2246.75     38.25 o 
   1   3   0    16276.03    16949.70     47.98 o 
   2   3   0      490.53      520.07     10.53 o 
   3   3   0     4506.17     4235.88     30.61 o 
   4   3   0       87.86       93.20      3.38 o 
   5   3   0     1414.49     1430.69     14.15 o 
   6   3   0       49.73       55.12      2.29 o 
   7   3   0     2325.31     2340.90     58.24 o 
   8   3   0      690.01      644.69     33.90 o 
   0   4   0      115.53       74.93      1.76 o 
   1   4   0      939.69      932.76      3.62 o 
   2   4   0     5225.45     5040.53     16.11 o 
   3   4   0      485.74      532.69     11.81 o 
   4   4   0     4008.20     3852.13     20.89 o 
   5   4   0        2.04        1.25      0.73 o 
   6   4   0     6538.74     7123.61     46.78 o 
   7   4   0      584.20      588.46     13.80 o 
   8   4   0     1069.04     1048.87     47.03 o 
   1   5   0     8260.58     7577.00    101.86 o 
   2   5   0      859.53      884.02      4.53 o 
   3   5   0     2389.84     2231.10     15.37 o 
   4   5   0      116.03      123.81      3.56 o 
   5   5   0     3999.77     4024.70     28.90 o 
   6   5   0       17.01       21.28      1.67 o 
   7   5   0     2017.95     2039.86     76.08 o 
   8   5   0       15.30       16.21      4.55 o 
   0   6   0     6584.89     6111.05     90.79 o 
   1   6   0      144.75      173.20      2.72 o 
   2   6   0     2938.37     2764.68     13.53 o 
   3   6   0      526.95      455.50     19.56 o 
   4   6   0     1922.20     1853.05     39.98 o 
   5   6   0      288.14      328.56      5.85 o 
   6   6   0     2396.86     2405.49     55.94 o 
   7   6   0      231.18      230.13     11.58 o 
   8   6   0      790.02      782.71     43.06 o 
   1   7   0     3548.80     3028.15     11.76 o 
   2   7   0     1919.95     1885.15     15.35 o 
   3   7   0     5827.90     5833.78     29.10 o 
   4   7   0      164.95      222.74     35.76 o 
   5   7   0     4244.49     4367.19     35.83 o 
   6   7   0       41.03       40.88      3.56 o 
   7   7   0     1512.74     1552.08     74.88 o 
   8   7   0      116.11      107.36      4.45 o 
   0   8   0    16025.39    14525.53     51.90 o 
   1   8   0      538.32      627.31      5.10 o 
   2   8   0    12892.02    12313.67    318.30 o 
   3   8   0      207.91      197.88      5.30 o 
   4   8   0      626.08      587.85      9.87 o 
   5   8   0      206.31      219.92      6.31 o 
   6   8   0      452.99      465.89     15.81 o 
   7   8   0       92.04       85.62      8.15 o 
   8   8   0      970.06      903.58     51.88 o 
   1   9   0    16146.47    16002.16    311.27 o 
   2   9   0       73.59       94.02     21.17 o 
   3   9   0     3316.23     3037.65     31.69 o 
   4   9   0      220.37      206.02      6.28 o 
   5   9   0      604.10      606.26     10.76 o 
   6   9   0        4.64        6.63      1.92 o 
   7   9   0      562.44      573.71     29.81 o 
   8   9   0       28.10       24.92      2.68 o 
   0  10   0     2984.69     2499.93     21.21 o 
   1  10   0     2357.57     2214.92     18.31 o 
   2  10   0     4775.32     4295.07     39.06 o 
   3  10   0      111.31      125.51      6.69 o 
   4  10   0      768.72      749.44     11.04 o 
   5  10   0       17.60       14.86      2.12 o 
   6  10   0      699.72      712.01     20.25 o 
   7  10   0        3.93        4.54      1.21 o 
   8  10   0      387.47      302.83      9.36 o 
   1  11   0    11664.22    11370.57    532.41 o 
   2  11   0      375.70      290.12     10.47 o 
   3  11   0     3231.45     3233.47     19.72 o 
   4  11   0      267.85      290.32      5.51 o 
   5  11   0     1465.55     1435.74     20.49 o 
   6  11   0      724.15      744.20     27.76 o 
   7  11   0      705.59      647.90     43.12 o 
   0  12   0     4364.02     4319.01     40.48 o 
   1  12   0      258.50      239.75      9.71 o 
   2  12   0     1049.38      971.10     19.37 o 
   3  12   0       37.66       41.27      2.16 o 
   4  12   0     1569.22     1594.22     28.00 o 
   5  12   0      607.99      613.29     13.19 o 
   6  12   0     1845.08     1793.52     49.37 o 
   7  12   0       60.69       45.52      4.48 o 
   1  13   0     2821.43     2838.73     21.95 o 
   2  13   0      548.65      525.38      8.97 o 
   3  13   0     3071.07     3043.63     19.31 o 
   4  13   0      122.81      130.43      4.52 o 
   5  13   0     1615.14     1546.46     20.71 o 
   6  13   0        7.13        8.73      1.56 o 
   7  13   0     1934.23     1587.73     24.00 o 
   0  14   0     1328.27     1447.27     37.94 o 
   1  14   0      205.92      177.18      4.46 o 
   2  14   0      648.08      581.75     10.04 o 
   3  14   0        1.33        3.47      1.06 o 
   4  14   0     1128.85     1185.65     17.33 o 
   5  14   0      242.44      244.29     11.53 o 
   6  14   0        5.14        9.85      2.27 o 
   7  14   0      675.41      463.89     10.95 o 
   1  15   0     2136.30     2107.33     20.21 o 
   2  15   0        4.86        6.09      1.39 o 
   3  15   0     2866.91     2802.88     41.38 o 
   4  15   0        1.18        4.12      1.96 o 
   5  15   0     1962.74     1960.89     96.14 o 
   6  15   0        8.87        6.26      1.65 o 
   0  16   0     2911.21     3041.70     43.21 o 
   1  16   0       10.31        5.47      1.10 o 
   2  16   0      470.95      492.96     11.65 o 
   3  16   0      239.56      232.31      7.72 o 
   4  16   0     1557.51     1700.82     22.63 o 
   5  16   0      368.22      365.38     37.62 o 
   6  16   0     1197.26      938.44     16.76 o 
   1  17   0      741.42      830.30     15.06 o 
   2  17   0        1.23        5.99      2.95 o 
   3  17   0      749.89      752.61     13.45 o 
   4  17   0      115.36      116.80      4.63 o 
   5  17   0      667.70      560.93     14.06 o 
   0  18   0     1515.08     1721.99     31.35 o 
   1  18   0      557.70      545.76     12.06 o 
   2  18   0     2814.52     2775.11     59.98 o 
   3  18   0       27.02       28.42      2.50 o 
   4  18   0     1213.56     1250.66     20.92 o 
   5  18   0      100.31       70.99      4.34 o 
   1  19   0     1267.87     1397.32     37.07 o 
   2  19   0       85.93       92.94      6.76 o 
   3  19   0      604.42      672.22     16.35 o 
   4  19   0        1.22        1.42      0.52 o 
   0  20   0     1075.06     1173.42     21.57 o 
   1  20   0       49.27       52.04      4.72 o 
   2  20   0     2090.04     2103.99     29.24 o 
   3  20   0        0.52        2.71      1.04 o 
   1  21   0      755.83      797.90     15.88 o 
   2  21   0       23.32       24.53      2.62 o 
   2   0   1    13038.53    14772.29    233.26 o 
   4   0   1     1514.87     1649.17     11.92 o 
   6   0   1       95.46       96.97      5.07 o 
   8   0   1       73.46       75.47      4.22 o 
   0   1   1      855.57      862.84      6.54 o 
   1   1   1     1574.09     1531.96     20.85 o 
   2   1   1    10579.10    11339.78     27.82 o 
   3   1   1     1686.38     1781.02      8.90 o 
   4   1   1     1137.82     1207.14      8.40 o 
   6   1   1       22.62       25.06      2.34 o 
   7   1   1       46.64       50.62      6.11 o 
   8   1   1       55.23       52.31      2.45 o 
   1   2   1     2562.51     2449.29     25.41 o 
   2   2   1     3970.80     4163.71     19.07 o 
   3   2   1     1169.26     1206.14      8.44 o 
   4   2   1     1076.14     1111.70     13.91 o 
   5   2   1      623.67      670.55     17.01 o 
   6   2   1      344.80      358.28      8.71 o 
   7   2   1      189.84      181.26      8.99 o 
   8   2   1       86.64       80.86      3.84 o 
   0   3   1     1554.71     1616.87     32.07 o 
   1   3   1     2549.90     2305.43     11.33 o 
   2   3   1     2279.13     2160.95      9.30 o 
   3   3   1      159.69      133.79      2.79 o 
   4   3   1      455.00      410.16      8.49 o 
   5   3   1       27.37       32.01      3.89 o 
   6   3   1      629.67      650.14     11.83 o 
   7   3   1      124.80      129.43      7.84 o 
   8   3   1      115.70      109.33      5.15 o 
   9   3   1       88.39       72.99      4.67 o 
   1   4   1      248.14      241.84      5.21 o 
   2   4   1     4710.60     4635.29     21.70 o 
   3   4   1       16.38       16.35      1.49 o 
   4   4   1      803.22      860.47     18.26 o 
   5   4   1      795.82      837.31     10.40 o 
   6   4   1      298.60      301.03      8.11 o 
   7   4   1      123.87      126.52      5.50 o 
   8   4   1      356.97      327.87      8.83 o 
   9   4   1       50.35       33.68      3.03 o 
   0   5   1      108.54       92.44      3.22 o 
   1   5   1      581.55      495.52      6.15 o 
   2   5   1      537.25      541.05     12.03 o 
   3   5   1      292.73      309.70      4.24 o 
   4   5   1      574.17      543.64     14.99 o 
   5   5   1     1199.92     1291.13     13.21 o 
   6   5   1      167.68      150.39      7.92 o 
   7   5   1      204.90      201.20     12.70 o 
   8   5   1       62.88       56.91      3.66 o 
   1   6   1      913.33      907.38      6.74 o 
   2   6   1       79.26       73.90      2.43 o 
   3   6   1       52.49       54.54      1.91 o 
   4   6   1      342.35      335.33     12.06 o 
   5   6   1        7.85        8.29      1.69 o 
   6   6   1      292.45      298.23     12.74 o 
   7   6   1       73.22       78.74      5.06 o 
   8   6   1       47.51       50.86      3.37 o 
   0   7   1     5075.71     5187.43     30.73 o 
   1   7   1     1645.19     1641.98     14.71 o 
   2   7   1       13.00       15.50      1.21 o 
   3   7   1      960.11     1018.28      8.83 o 
   4   7   1      324.55      334.78     12.45 o 
   5   7   1      133.22      133.21      4.94 o 
   6   7   1      111.04      107.07      5.87 o 
   7   7   1      446.59      450.36     33.37 o 
   8   7   1      135.81      126.95      6.31 o 
   1   8   1      744.26      814.75      9.27 o 
   2   8   1      177.41      193.68      4.57 o 
   3   8   1      127.84      134.81      3.40 o 
   4   8   1      659.43      636.59     17.80 o 
   5   8   1       65.88       70.89      3.67 o 
   6   8   1        0.56        2.74      1.27 o 
   7   8   1       45.69       46.52      6.05 o 
   8   8   1       69.73       66.38      3.48 o 
   0   9   1     1259.34     1262.24     16.82 o 
   1   9   1      416.28      405.72      9.39 o 
   2   9   1     1260.15     1266.44     31.01 o 
   3   9   1      711.86      732.60     10.00 o 
   4   9   1      361.47      362.65      9.47 o 
   5   9   1       53.07       56.91      3.34 o 
   6   9   1       83.29       86.77      5.23 o 
   7   9   1        6.61        8.07      1.64 o 
   8   9   1      121.84      102.36      6.90 o 
   1  10   1      113.90      119.19      5.40 o 
   2  10   1      117.74      128.35      5.54 o 
   3  10   1      139.55      133.84      7.80 o 
   4  10   1      297.41      305.01      8.86 o 
   5  10   1       58.91       73.16     10.89 o 
   6  10   1      151.87      152.78      6.81 o 
   7  10   1      111.80      107.63      5.59 o 
   8  10   1       77.47       75.54      7.19 o 
   2  11   1      109.09      143.26      7.37 o 
   3  11   1       93.10       87.18      3.37 o 
   4  11   1      305.56      288.45      8.74 o 
   5  11   1      143.86      141.60      6.48 o 
   6  11   1      557.32      565.21     12.75 o 
   7  11   1       86.73       90.13      7.43 o 
   2  12   1      198.76      190.56      5.09 o 
   3  12   1      643.10      621.32      8.30 o 
   4  12   1      280.65      288.01      8.29 o 
   5  12   1       64.52       66.85      4.43 o 
   6  12   1      287.32      281.65      8.61 o 
   7  12   1       26.05       26.42      2.27 o 
   0  13   1       77.58       82.00      4.40 o 
   1  13   1        8.14       12.25      1.77 o 
   2  13   1      121.42      121.26      4.30 o 
   3  13   1      869.75      901.03     19.30 o 
   4  13   1      993.05     1004.16     19.18 o 
   5  13   1      203.31      204.06      7.49 o 
   6  13   1       49.41       49.39      3.42 o 
   7  13   1      512.93      435.90     13.03 o 
   1  14   1      259.57      272.46      6.99 o 
   2  14   1       11.35       13.82      1.95 o 
   3  14   1      337.71      349.24      7.51 o 
   4  14   1      448.81      457.30     13.06 o 
   5  14   1      368.32      353.84      9.52 o 
   6  14   1      230.05      224.25     16.02 o 
   7  14   1      183.25      143.17      6.45 o 
   0  15   1      196.38      207.93     11.03 o 
   1  15   1      123.01      124.40      4.76 o 
   2  15   1       18.84       22.78      2.02 o 
   3  15   1      230.77      232.01      8.54 o 
   4  15   1      165.83      177.87      9.10 o 
   5  15   1      245.27      231.28     10.80 o 
   6  15   1      156.07      143.10      7.51 o 
   1  16   1      578.28      604.11     14.79 o 
   2  16   1       50.53       49.27      2.99 o 
   3  16   1      835.67      875.85     22.03 o 
   4  16   1       74.60       75.60      5.72 o 
   5  16   1      415.55      356.83     12.42 o 
   6  16   1      113.10      101.90      5.62 o 
   0  17   1      764.14      813.57     22.35 o 
   1  17   1       11.19       10.64      1.86 o 
   2  17   1       78.20       84.56      7.17 o 
   3  17   1       26.96       21.25      3.38 o 
   4  17   1       26.39       24.21      3.05 o 
   5  17   1       40.16       37.54      3.70 o 
   1  18   1      876.80      927.13     21.63 o 
   2  18   1       15.20       13.48      2.84 o 
   3  18   1      151.96      162.16      8.62 o 
   4  18   1        9.68       13.75      2.07 o 
   5  18   1      191.24      156.28      6.52 o 
   0  19   1      143.54      140.41      8.47 o 
   1  19   1       51.05       53.45      5.28 o 
   2  19   1      160.36      158.72      8.64 o 
   3  19   1      202.70      208.31      8.80 o 
   4  19   1       75.10       65.91      4.37 o 
   1  20   1      268.21      308.01     11.60 o 
   2  20   1        6.36        8.31      1.89 o 
   3  20   1       71.07       71.88      4.51 o 
   0   0   2     4929.29     4535.43     22.35 o 
   2   0   2    17409.51    17670.60    108.14 o 
   4   0   2    14141.11    15510.05     59.35 o 
   6   0   2     6869.41     7138.86     48.18 o 
   8   0   2      448.07      482.74     10.80 o 
   1   1   2     2655.00     2367.02     11.04 o 
   2   1   2      264.70      251.79      3.52 o 
   3   1   2     4480.85     4301.20     19.65 o 
   4   1   2     1502.68     1664.06     29.83 o 
   5   1   2     1416.27     1439.57     21.70 o 
   6   1   2      532.59      560.49      9.21 o 
   7   1   2      621.97      619.63      9.35 o 
   8   1   2       56.76       50.72      3.01 o 
   0   2   2     9463.19    10003.37     37.12 o 
   1   2   2     1938.07     1849.56     25.03 o 
   2   2   2    13263.62    13235.84     29.23 o 
   3   2   2       59.69       62.59      3.24 o 
   4   2   2     6731.72     6882.00     27.20 o 
   5   2   2      854.63      979.12     22.46 o 
   6   2   2     1656.60     1605.27     15.74 o 
   7   2   2      236.45      234.33      7.22 o 
   8   2   2      685.29      730.30     11.32 o 
   1   3   2     5031.62     4982.02    302.36 o 
   2   3   2      183.82      170.86      2.30 o 
   3   3   2     3487.98     4428.03     28.67 o 
   4   3   2      235.40      263.37      7.02 o 
   5   3   2     5511.45     5879.31     40.52 o 
   6   3   2      101.82      107.11      4.02 o 
   7   3   2      706.95      782.04     18.58 o 
   8   3   2      127.57      134.40      5.66 o 
   0   4   2     7321.63     7317.71     33.62 o 
   1   4   2      336.91      345.36      6.13 o 
   2   4   2     5092.24     4714.32     20.68 o 
   3   4   2     1320.50     1361.45     27.28 o 
   4   4   2     4820.00     4815.91     31.06 o 
   5   4   2      100.68      110.50      5.13 o 
   6   4   2     1958.42     1965.12     21.82 o 
   7   4   2       40.45       49.12      4.69 o 
   8   4   2      652.76      697.34     12.70 o 
   1   5   2     2228.76     1950.99     12.62 o 
   2   5   2      484.58      479.01      5.46 o 
   3   5   2    11111.11    11764.29    361.58 o 
   4   5   2      100.31       94.05      6.47 o 
   5   5   2     4417.85     4791.65     32.31 o 
   6   5   2        6.90        6.97      1.49 o 
   7   5   2     1613.00     1694.14     46.49 o 
   8   5   2       13.85       15.23      1.90 o 
   0   6   2      423.13      410.72      8.33 o 
   1   6   2      149.87      154.75      4.83 o 
   2   6   2     3266.27     2811.09     18.41 o 
   3   6   2      543.62      651.13     12.84 o 
   4   6   2     4816.33     4735.51     48.22 o 
   5   6   2        1.54        2.26      1.26 o 
   6   6   2     1938.67     1999.06     25.18 o 
   7   6   2       27.18       26.61      3.02 o 
   8   6   2      736.71      770.48     12.58 o 
   1   7   2     5959.09     5980.52     47.81 o 
   2   7   2       62.90       70.64      4.03 o 
   3   7   2     5031.85     4725.94    124.49 o 
   4   7   2      320.89      337.74      7.19 o 
   5   7   2     2429.51     2532.55     26.78 o 
   6   7   2      146.06      149.41      7.05 o 
   7   7   2     1100.27     1149.70     28.83 o 
   8   7   2       38.00       41.70      2.81 o 
   0   8   2     4594.36     4501.86     33.22 o 
   1   8   2      365.52      330.60      6.92 o 
   2   8   2     2496.76     2254.20     31.86 o 
   3   8   2      429.32      445.41     10.18 o 
   4   8   2     5439.40     5560.25     38.00 o 
   5   8   2       93.72      104.64      4.44 o 
   6   8   2     2264.25     2380.92     28.22 o 
   7   8   2        2.33        3.41      1.27 o 
   8   8   2      313.75      324.14      7.27 o 
   1   9   2     4733.08     4585.64     58.74 o 
   2   9   2      635.42      653.95      9.69 o 
   3   9   2     2768.06     2592.87     66.07 o 
   4   9   2      293.41      303.05      6.96 o 
   5   9   2     3566.06     3573.84     43.68 o 
   6   9   2        6.50        8.16      1.80 o 
   7   9   2      944.45      986.54     16.00 o 
   8   9   2       36.22       30.18      2.05 o 
   0  10   2     3574.17     3485.19     32.91 o 
   1  10   2      421.23      372.87     17.29 o 
   2  10   2     4159.51     4122.02     26.06 o 
   3  10   2       61.18       71.51      2.59 o 
   4  10   2     2499.68     2425.09     52.32 o 
   5  10   2       48.21       44.81      3.67 o 
   6  10   2      325.92      369.80     38.02 o 
   7  10   2      177.42      181.51      6.45 o 
   8  10   2      340.74      347.64      6.87 o 
   1  11   2     4934.89     4779.23     40.38 o 
   2  11   2      823.67      807.15     12.28 o 
   3  11   2     6349.03     6159.53     31.51 o 
   4  11   2      112.23      119.71      7.83 o 
   5  11   2     1193.25     1218.68     23.72 o 
   6  11   2       51.93       53.50      3.85 o 
   7  11   2      602.86      621.82     11.03 o 
   0  12   2     3525.28     3568.09     30.03 o 
   1  12   2      735.43      791.84      9.38 o 
   2  12   2     2088.28     2004.61     17.10 o 
   3  12   2      187.76      166.70      6.35 o 
   4  12   2      341.55      317.51     12.58 o 
   5  12   2      397.83      400.25     13.32 o 
   6  12   2      484.66      523.34     11.26 o 
   7  12   2       11.63       11.61      1.41 o 
   1  13   2     4322.60     4420.50     35.69 o 
   2  13   2      588.63      596.91     12.66 o 
   3  13   2     2999.80     3072.24     34.50 o 
   4  13   2      167.04      168.69      8.86 o 
   5  13   2     2738.04     2740.90     54.19 o 
   6  13   2       67.64       66.20      3.67 o 
   7  13   2      746.15      729.85     15.41 o 
   0  14   2       97.62       96.21      7.56 o 
   1  14   2      121.18      144.06     15.83 o 
   2  14   2     1420.77     1425.01     29.16 o 
   3  14   2      317.02      319.74     13.20 o 
   4  14   2     2087.29     2077.94     21.09 o 
   5  14   2       29.06       28.30      2.52 o 
   6  14   2     1120.97     1112.77     13.84 o 
   1  15   2     1825.17     1922.29     58.67 o 
   2  15   2      297.57      271.40     12.92 o 
   3  15   2     1341.11     1372.59     27.35 o 
   4  15   2      163.64      159.06      8.03 o 
   5  15   2     1950.85     1933.68     30.13 o 
   6  15   2       28.07       25.34      3.04 o 
   0  16   2      974.56      989.10     25.19 o 
   1  16   2      403.13      394.02     15.79 o 
   2  16   2     1683.16     1745.91     32.56 o 
   3  16   2      591.90      586.27     17.27 o 
   4  16   2     1132.19     1152.01     15.58 o 
   5  16   2       68.60       68.02      5.20 o 
   6  16   2     1173.66     1112.45     16.62 o 
   1  17   2      678.45      667.25     20.18 o 
   2  17   2      125.89      123.90      8.34 o 
   3  17   2     1240.49     1318.51     25.31 o 
   4  17   2      131.96      138.85      7.46 o 
   5  17   2      334.68      348.96     10.27 o 
   1  18   2        2.57        2.67      1.53 o 
   2  18   2     1757.69     1864.20     31.59 o 
   4  18   2     1268.29     1291.07     20.14 o 
   4  19   2      139.46      157.62      5.89 o 
   3  20   2        8.63       10.22      1.44 o 
   2   0   3     1227.99     1284.96     26.50 o 
   4   0   3      785.85      744.61     14.25 o 
   6   0   3      784.88      793.30     26.60 o 
   8   0   3     1816.63     1931.81     31.76 o 
   0   1   3     1423.04     1589.69     11.38 o 
   1   1   3     1532.21     1449.31      7.63 o 
   2   1   3       10.77       14.88      1.07 o 
   3   1   3      530.99      550.31      8.31 o 
   4   1   3      373.96      359.98      6.97 o 
   5   1   3      145.94      146.95      4.04 o 
   6   1   3      290.31      315.53      7.21 o 
   7   1   3      620.27      583.00     16.54 o 
   8   1   3      529.47      525.11     10.37 o 
   1   2   3      806.41      782.30      6.38 o 
   2   2   3      646.23      634.90      7.82 o 
   3   2   3       73.93       75.62      3.09 o 
   4   2   3      266.53      256.73      6.86 o 
   5   2   3      225.22      250.44      6.10 o 
   6   2   3      141.57      154.50      7.00 o 
   7   2   3       35.23       37.40      2.28 o 
   8   2   3      342.44      323.73      8.00 o 
   0   3   3     4026.12     4206.11     28.69 o 
   1   3   3     1166.78     1204.15      9.58 o 
   2   3   3      248.35      282.77      5.08 o 
   3   3   3      189.34      249.91      8.07 o 
   4   3   3     1400.39     1417.51     14.12 o 
   5   3   3      138.08      154.55      4.79 o 
   6   3   3      366.30      354.85      7.59 o 
   7   3   3      785.21      786.81     26.29 o 
   8   3   3      102.61      107.01      4.53 o 
   1   4   3     2895.46     3262.13     18.32 o 
   2   4   3      816.87      831.25      9.10 o 
   3   4   3       95.36       84.51      4.75 o 
   4   4   3      230.65      224.18      6.39 o 
   5   4   3      330.07      360.53      7.31 o 
   6   4   3       71.80       72.56      4.22 o 
   7   4   3        9.13        9.15      1.73 o 
   8   4   3       10.06        9.93      1.40 o 
   0   5   3     1781.66     1881.16     20.63 o 
   1   5   3     1655.72     1819.52     29.94 o 
   2   5   3      413.85      411.68      6.69 o 
   3   5   3      253.46      254.50      8.34 o 
   4   5   3      170.15      186.31      5.33 o 
   5   5   3      151.39      167.12      5.05 o 
   6   5   3       50.02       54.77      4.25 o 
   7   5   3      271.52      294.91      9.22 o 
   8   5   3       33.87       30.73      2.27 o 
   1   6   3      298.09      321.51     12.72 o 
   2   6   3      263.06      294.18      8.23 o 
   3   6   3       93.20      105.27      5.57 o 
   4   6   3       50.52       52.20      2.28 o 
   5   6   3       49.26       58.13      3.30 o 
   6   6   3      260.71      267.67      9.15 o 
   7   6   3       22.12       24.26      2.63 o 
   8   6   3       62.22       70.29      3.25 o 
   0   7   3       31.63       36.97      3.12 o 
   1   7   3      180.86      174.24      4.79 o 
   2   7   3      651.61      610.73     18.54 o 
   3   7   3      561.11      598.02     10.70 o 
   4   7   3      115.99      112.22      4.33 o 
   5   7   3       28.55       31.01      3.06 o 
   6   7   3      125.60      140.31      5.23 o 
   7   7   3       94.57       92.58      4.84 o 
   8   7   3       42.37       41.38      2.31 o 
   1   8   3      502.70      492.94      8.48 o 
   2   8   3      429.78      382.21     10.67 o 
   3   8   3       71.52       72.80      2.68 o 
   4   8   3        7.08        8.07      1.22 o 
   5   8   3       13.47       15.55      1.79 o 
   6   8   3      396.16      428.37     16.56 o 
   7   8   3       55.30       57.30      3.60 o 
   8   8   3      199.28      190.06      5.69 o 
   0   9   3      212.55      247.62      8.86 o 
   1   9   3      451.73      412.51      8.09 o 
   2   9   3       85.08       89.12      3.27 o 
   3   9   3      265.01      265.04      7.68 o 
   4   9   3      285.57      290.61      7.85 o 
   5   9   3       18.62       23.73      2.71 o 
   6   9   3      224.16      235.71     11.50 o 
   7   9   3      188.20      180.87      6.10 o 
   1  10   3        3.19       20.02      5.80 o 
   2  10   3      250.03      240.73      5.90 o 
   3  10   3       17.99       17.97      1.64 o 
   4  10   3      432.87      430.69     10.28 o 
   5  10   3       11.34       14.84      2.10 o 
   6  10   3       27.39       28.14      2.72 o 
   7  10   3      113.61      109.93      4.28 o 
   0  11   3      981.38     1011.57     12.56 o 
   1  11   3      280.36      269.25      4.91 o 
   2  11   3     1182.20     1144.25     27.32 o 
   3  11   3     1280.05     1231.58     16.32 o 
   4  11   3       11.80       18.65      4.08 o 
   5  11   3      157.59      168.63      8.05 o 
   6  11   3      339.18      354.36     21.49 o 
   7  11   3      281.71      269.34     10.90 o 
   1  12   3     1350.16     1383.15     22.35 o 
   2  12   3     1263.39     1220.17     31.31 o 
   3  12   3       20.36       18.18      2.19 o 
   4  12   3      178.24      189.85      7.09 o 
   5  12   3      441.73      457.11     30.70 o 
   6  12   3       42.20       44.72      2.87 o 
   0  13   3     4988.02     5039.88     55.96 o 
   1  13   3      249.75      244.84      8.71 o 
   2  13   3      348.48      338.38      8.01 o 
   3  13   3      147.39      147.59      9.08 o 
   4  13   3      303.81      343.79      9.04 o 
   5  13   3      181.42      190.59     20.24 o 
   6  13   3      209.48      208.09     19.28 o 
   1  14   3     1093.37     1117.34     18.88 o 
   2  14   3      772.07      752.75     11.96 o 
   3  14   3      404.38      392.41     14.22 o 
   4  14   3      265.03      305.02     12.10 o 
   5  14   3      455.57      479.52     14.45 o 
   6  14   3       15.27       19.25      2.48 o 
   2  15   3      293.78      278.30     11.61 o 
   4  15   3       81.59       90.06      6.15 o 
   5  15   3      271.93      284.79     10.03 o 
   2  16   3       62.23       55.81      4.94 o 
   4  16   3       55.13       65.84      4.84 o 
   5  16   3       53.21       51.66      3.72 o 
   2  17   3       57.27       45.26      4.00 o 
   3  17   3        1.26        9.03      1.75 o 
   4  17   3      142.47      149.51      6.37 o 
   1  18   3      102.93       97.47      5.98 o 
   3  18   3      444.84      451.68     10.44 o 
   0  19   3      346.09      347.57     10.69 o 
   1  19   3       72.07       66.17      4.21 o 
   1  20   3      129.72      148.34      5.88 o 
   2  20   3      305.00      340.86      8.25 o 
   0   0   4     7918.96     7477.38     44.65 o 
   2   0   4     6549.42     6393.79     45.99 o 
   4   0   4     1457.78     1409.45     24.13 o 
   6   0   4     3651.23     3916.71     27.61 o 
   8   0   4      705.80      767.56     12.96 o 
   1   1   4     4367.77     4054.30     15.80 o 
   2   1   4      184.22      187.53      5.33 o 
   3   1   4     1079.58      999.53     16.66 o 
   4   1   4      326.60      327.19      5.11 o 
   5   1   4     1279.26     1327.29     18.85 o 
   6   1   4      618.49      664.96      7.90 o 
   7   1   4      485.54      522.34      9.80 o 
   8   1   4      154.23      139.21      6.68 o 
   0   2   4     6621.99     6137.54     28.45 o 
   1   2   4      252.98      260.34      3.93 o 
   2   2   4     8735.19     8805.49     39.32 o 
   3   2   4       44.07       42.00      1.90 o 
   4   2   4     3133.52     3069.12     23.22 o 
   5   2   4      628.81      626.10      7.95 o 
   6   2   4     1892.35     1995.18     41.57 o 
   7   2   4       15.37       14.69      1.45 o 
   8   2   4     1112.50     1104.28     15.37 o 
   1   3   4     2595.31     2259.42     11.90 o 
   2   3   4       56.64       57.98      3.03 o 
   3   3   4     2399.20     2372.21     23.17 o 
   4   3   4       28.10       31.00      1.55 o 
   5   3   4     1522.87     1600.96     20.41 o 
   6   3   4       26.71       24.86      2.17 o 
   7   3   4     1587.64     1691.79     36.14 o 
   8   3   4      109.04      111.25      4.66 o 
   0   4   4     9565.24     9320.38    113.06 o 
   1   4   4      312.48      290.96      4.26 o 
   2   4   4     2691.64     2498.73     15.41 o 
   3   4   4      740.23      777.00      9.04 o 
   4   4   4     2000.14     1916.40     35.10 o 
   5   4   4      126.55      147.28      4.06 o 
   6   4   4      541.34      623.79     14.84 o 
   7   4   4        5.43        7.23      0.87 o 
   8   4   4     1303.20     1298.22     14.99 o 
   1   5   4     9556.05     9724.11     30.52 o 
   2   5   4       23.64       22.83      1.80 o 
   3   5   4     3049.20     3108.09     26.00 o 
   4   5   4       80.65       98.98      3.65 o 
   5   5   4     1252.85     1308.65     21.41 o 
   6   5   4        5.35        6.36      1.10 o 
   7   5   4      773.51      805.04     14.74 o 
   0   6   4     8217.24     8270.51     53.92 o 
   1   6   4       10.11       11.85      2.54 o 
   2   6   4     2127.89     2070.94     25.46 o 
   3   6   4      309.04      336.87      5.84 o 
   4   6   4     1429.95     1397.71     22.87 o 
   5   6   4       49.39       54.45      2.75 o 
   6   6   4      966.99     1018.23     31.03 o 
   7   6   4       85.93       79.05      4.28 o 
   1   7   4     5690.29     5657.75     24.75 o 
   2   7   4      140.24      153.10      4.36 o 
   3   7   4     2602.15     2548.61     16.79 o 
   4   7   4      167.39      171.72      5.59 o 
   5   7   4      913.87      987.87     21.71 o 
   6   7   4      124.02      123.58      5.88 o 
   7   7   4      771.69      809.61     14.29 o 
   0   8   4     2982.30     2882.83     24.79 o 
   1   8   4       65.01       59.71      2.26 o 
   2   8   4     3233.27     3252.05     23.36 o 
   3   8   4      160.25      178.54      5.48 o 
   4   8   4     1115.05     1126.08     23.61 o 
   5   8   4       38.64       32.94      2.05 o 
   6   8   4      721.71      773.71     30.17 o 
   7   8   4       21.78       19.16      1.60 o 
   1   9   4     3080.57     3005.65     26.29 o 
   2   9   4      376.41      383.72      8.06 o 
   3   9   4     2078.25     2111.88     32.96 o 
   4   9   4        6.74        6.12      1.08 o 
   5   9   4      871.54      959.88     33.55 o 
   6   9   4      116.54      118.77      7.58 o 
   7   9   4     1147.24     1023.27     13.27 o 
   0  10   4     4652.66     4650.92     34.04 o 
   1  10   4      365.53      345.86      5.73 o 
   2  10   4     1593.26     1526.02     26.46 o 
   3  10   4      133.67      134.80      6.36 o 
   4  10   4     1730.18     1666.77     34.69 o 
   5  10   4       13.81       16.16      1.98 o 
   6  10   4      561.45      592.29     36.82 o 
   1  11   4     1853.72     1849.60     19.18 o 
   2  11   4      580.66      595.52     13.45 o 
   3  11   4     1952.10     1920.01     23.92 o 
   4  11   4       28.14       31.17      3.44 o 
   5  11   4     2387.33     2701.33     72.84 o 
   6  11   4        8.26        9.27      1.93 o 
   0  12   4     1002.16     1052.06     25.34 o 
   1  12   4      514.35      539.57     12.95 o 
   2  12   4      307.74      289.06      9.35 o 
   3  12   4       37.12       44.50      3.60 o 
   4  12   4      958.58     1002.14     21.89 o 
   5  12   4      343.20      368.91      9.10 o 
   1  13   4     4823.73     4921.20     49.40 o 
   2  13   4      390.99      403.59     10.83 o 
   3  13   4     2707.68     2670.92     26.57 o 
   4  13   4      398.51      415.92     13.23 o 
   1  14   4       11.18       15.07      2.22 o 
   2  14   4     3043.77     3017.15     32.44 o 
   3  14   4       25.85       27.13      2.50 o 
   1  15   4     2128.61     2207.05     34.34 o 
   2  15   4      218.73      200.79      9.55 o 
   3  15   4      734.75      668.33     14.96 o 
   4  15   4      289.85      308.81      8.33 o 
   0  16   4     2103.96     2272.77     33.68 o 
   1  16   4      333.20      325.80     12.17 o 
   2  16   4     1506.28     1493.43     24.00 o 
   1  17   4      944.79      984.17     20.68 o 
   2  17   4      141.26      143.41      6.49 o 
   3  17   4      715.25      791.37     13.99 o 
   0  18   4     1494.82     1579.90     22.67 o 
   1  18   4       28.25       31.89      2.20 o 
   2  18   4      711.20      758.67     14.21 o 
   1  19   4      321.65      349.01      8.68 o 
   2   0   5     1187.77     1174.38     16.62 o 
   4   0   5      743.28      805.96     16.39 o 
   6   0   5      561.86      562.72     15.52 o 
   0   1   5      686.62      643.99      8.76 o 
   1   1   5      130.22      119.23      2.54 o 
   2   1   5      218.81      205.56      7.70 o 
   3   1   5      643.18      668.90      8.29 o 
   4   1   5      288.89      310.68      7.20 o 
   5   1   5       44.06       49.48      2.72 o 
   6   1   5      225.94      231.91      4.96 o 
   7   1   5       98.41       91.91      3.28 o 
   1   2   5      405.59      384.97      5.64 o 
   2   2   5      456.33      462.09      7.38 o 
   3   2   5      864.34      852.07      9.42 o 
   4   2   5      194.27      215.82      6.77 o 
   5   2   5      133.69      139.16      5.92 o 
   6   2   5      152.22      158.35      4.01 o 
   7   2   5       15.51       13.62      1.26 o 
   0   3   5      617.13      594.57      6.78 o 
   1   3   5      348.80      325.83      4.26 o 
   2   3   5      445.14      434.50      7.15 o 
   3   3   5     1209.83     1272.96     16.63 o 
   4   3   5      201.71      203.06      5.75 o 
   5   3   5       24.44       31.06      1.89 o 
   6   3   5      497.86      524.20      7.15 o 
   7   3   5      159.63      138.63      6.51 o 
   1   4   5       84.14       80.19      1.92 o 
   2   4   5      184.80      190.06      6.57 o 
   3   4   5      126.55      147.98      8.50 o 
   4   4   5       85.97       93.18      3.89 o 
   5   4   5      279.00      285.63      6.01 o 
   6   4   5       92.62       90.07      2.85 o 
   7   4   5        3.78        6.94      1.23 o 
   0   5   5       67.31       80.25      2.44 o 
   1   5   5      105.45      107.05      2.22 o 
   2   5   5      218.47      232.45      4.82 o 
   3   5   5      564.21      553.74     11.34 o 
   4   5   5       70.10       81.34      2.85 o 
   5   5   5      125.69      147.25      4.17 o 
   6   5   5      183.64      181.45      3.94 o 
   1   6   5      195.41      185.02      2.65 o 
   2   6   5      459.89      426.32      8.11 o 
   3   6   5       38.84       44.98      2.33 o 
   4   6   5      290.54      274.60      7.18 o 
   5   6   5       72.92       70.80      2.79 o 
   6   6   5       43.16       42.31      1.77 o 
   0   7   5     1193.27     1054.66     12.12 o 
   1   7   5        3.29        1.51      0.41 o 
   2   7   5      162.48      153.81      4.19 o 
   3   7   5       49.89       45.45      3.57 o 
   4   7   5      144.24      147.11      5.11 o 
   5   7   5      164.77      152.33      4.64 o 
   6   7   5       57.97       57.24      2.09 o 
   1   8   5      425.99      434.43      8.78 o 
   2   8   5      175.65      165.32      5.75 o 
   3   8   5      170.45      148.85      6.92 o 
   4   8   5      533.65      510.80      9.08 o 
   5   8   5      168.91      164.88      4.51 o 
   0   9   5       76.59       88.97      5.15 o 
   1   9   5       42.44       38.75      2.42 o 
   2   9   5      140.88      134.02      5.18 o 
   3   9   5       46.19       42.27      3.67 o 
   4   9   5      125.99      110.07      5.31 o 
   5   9   5       60.43       66.55     10.96 o 
   1  10   5       84.68       76.36      3.33 o 
   2  10   5       65.57       66.59      3.60 o 
   3  10   5       77.71       82.60      5.61 o 
   4  10   5      336.00      316.48      8.52 o 
   5  10   5       59.24       60.78      4.37 o 
   0  11   5      304.65      304.30      9.49 o 
   1  11   5       14.48       13.80      1.68 o 
   2  11   5      438.00      415.86      8.87 o 
   3  11   5      382.02      371.02      7.67 o 
   4  11   5      309.82      319.73      8.53 o 
   5  11   5      130.50      151.96      6.12 o 
   1  12   5       59.75       57.81      3.34 o 
   2  12   5       49.62       55.68      3.14 o 
   3  12   5       75.23       83.49      3.46 o 
   4  12   5      444.36      414.45     15.16 o 
   0  13   5      440.41      437.18     15.36 o 
   1  13   5       84.81       86.25      3.91 o 
   2  13   5        8.21        8.86      1.49 o 
   3  13   5      156.71      163.16      4.50 o 
   4  13   5       38.79       37.76      3.32 o 
   1  14   5      439.22      452.81     10.32 o 
   2  14   5      261.84      257.07      6.00 o 
   3  14   5      357.63      371.44      6.12 o 
   0  15   5       88.41       94.32      6.34 o 
   1  15   5       81.46       87.58      4.20 o 
   2  15   5       48.14       50.50      2.89 o 
   3  15   5       49.06       54.65      2.36 o 
   1  16   5      357.31      374.00      7.79 o 
   2  16   5       84.92       86.22      3.30 o 
   0  17   5       63.15       72.55      4.36 o 
   1  17   5        7.58       11.25      1.18 o 
   0   0   6     5056.47     5125.67    153.40 o 
   2   0   6     1712.45     1739.59     33.84 o 
   4   0   6     4481.95     4476.52    321.86 o 
   6   0   6     1311.88     1379.74     13.40 o 
   1   1   6      166.76      166.88      3.75 o 
   2   1   6      814.89      848.44     16.65 o 
   3   1   6     1937.85     2077.24     21.28 o 
   4   1   6      473.06      532.98      8.82 o 
   5   1   6     2177.20     2395.47     18.97 o 
   6   1   6       17.78       18.11      1.10 o 
   0   2   6     3529.50     3681.81     32.50 o 
   1   2   6      595.95      583.08      6.53 o 
   2   2   6     1817.19     1834.17     24.44 o 
   3   2   6      227.88      241.19      6.16 o 
   4   2   6     2804.99     3089.12     24.03 o 
   5   2   6      199.47      198.30      4.60 o 
   6   2   6     1385.54     1401.80      9.23 o 
   1   3   6     3853.42     3890.49     20.06 o 
   2   3   6      230.57      251.68      5.46 o 
   3   3   6     1394.72     1442.56     13.64 o 
   4   3   6      287.45      308.21      6.60 o 
   5   3   6      653.19      659.90      9.34 o 
   6   3   6       28.03       27.26      1.24 o 
   0   4   6     1271.44     1258.47     20.06 o 
   1   4   6      410.25      417.02      6.61 o 
   2   4   6     2604.42     2704.14     17.72 o 
   3   4   6        0.34        2.09      0.84 o 
   4   4   6     1753.45     1913.80     16.48 o 
   5   4   6        4.72        6.10      0.93 o 
   6   4   6      761.82      772.75      7.14 o 
   1   5   6     3387.36     3449.27     31.09 o 
   2   5   6        9.57       12.22      1.09 o 
   3   5   6     2550.52     2598.81     20.03 o 
   4   5   6       23.60       25.65      1.77 o 
   5   5   6      670.37      701.28      8.77 o 
   0   6   6     2481.28     2510.73     52.97 o 
   1   6   6       19.15       19.23      1.37 o 
   2   6   6     3281.41     3366.36     24.18 o 
   3   6   6       14.22       12.54      1.03 o 
   4   6   6      804.76      851.15      8.25 o 
   5   6   6       49.54       56.97      1.88 o 
   1   7   6     1101.19     1176.94     13.11 o 
   2   7   6      260.98      234.58      5.07 o 
   3   7   6     1682.75     1741.85     12.80 o 
   4   7   6       65.24       75.16      2.45 o 
   5   7   6     1759.89     1769.33     49.91 o 
   0   8   6      868.30      932.32     19.88 o 
   1   8   6      195.72      182.99      5.81 o 
   2   8   6     1135.58     1094.02     42.10 o 
   3   8   6      133.13      135.49      4.63 o 
   4   8   6     1098.61     1121.04     20.94 o 
   5   8   6       13.66       15.66      2.07 o 
   1   9   6      742.68      771.91     14.11 o 
   2   9   6      231.56      220.84      8.22 o 
   3   9   6     1534.76     1609.28     19.20 o 
   4   9   6        3.65        5.09      1.06 o 
   5   9   6     2331.70     2391.64     21.88 o 
   0  10   6      211.10      209.12     13.62 o 
   1  10   6      152.10      145.43      4.90 o 
   2  10   6      777.08      817.90     12.05 o 
   3  10   6      135.00      136.00      5.37 o 
   4  10   6     1394.17     1442.39     14.61 o 
   1  11   6     1492.99     1509.25     18.25 o 
   2  11   6      172.63      160.25      5.05 o 
   3  11   6     1460.47     1486.35     16.67 o 
   4  11   6      136.13      130.98      3.83 o 
   0  12   6      580.30      596.16     16.15 o 
   1  12   6        7.64        6.64      1.04 o 
   2  12   6      840.77      862.38     11.61 o 
   3  12   6      570.03      614.91      9.53 o 
   1  13   6     1624.84     1745.62     34.17 o 
   2  13   6       56.54       58.96      2.74 o 
   3  13   6     1439.13     1498.66     17.46 o 
   0  14   6     2376.01     2385.45     26.92 o 
   1  14   6       21.98       23.25      1.79 o 
   2  14   6      378.80      396.65      9.67 o 
   1  15   6     1068.53     1231.48     16.08 o 
   2   0   7      184.09      195.90      4.71 o 
   4   0   7      105.77      120.35      3.25 o 
   0   1   7      326.23      349.01      8.33 o 
   1   1   7      137.30      136.69      3.39 o 
   2   1   7      844.10      854.26      7.14 o 
   3   1   7      267.58      269.60      5.94 o 
   4   1   7      205.45      197.90      2.95 o 
   5   1   7       12.57       16.95      0.76 o 
   1   2   7      165.50      174.43      3.51 o 
   2   2   7      267.19      267.53      4.13 o 
   3   2   7       81.30       87.55      2.84 o 
   4   2   7      106.34      102.04      2.03 o 
   5   2   7      136.19      144.43      3.73 o 
   0   3   7      176.98      179.46      8.57 o 
   1   3   7      718.91      707.25      8.12 o 
   2   3   7      244.25      248.77      4.21 o 
   3   3   7      282.66      290.81      4.20 o 
   4   3   7       10.75       14.49      0.75 o 
   1   4   7        6.94        6.34      0.76 o 
   2   4   7        9.54       10.57      0.84 o 
   3   4   7       38.37       44.53      1.59 o 
   4   4   7       61.33       60.51      1.70 o 
   0   5   7       56.03       58.25      4.88 o 
   1   5   7       22.84       20.89      1.38 o 
   2   5   7       33.56       29.69      2.19 o 
   3   5   7      416.20      405.66      6.72 o 
   4   5   7      183.13      184.31      3.78 o 
   1   6   7       99.97       93.61      4.32 o 
   2   6   7      189.43      175.09      3.62 o 
   3   6   7       18.35       15.67      0.91 o 
   4   6   7       84.67       79.85      3.10 o 
   0   7   7      457.34      414.86     12.39 o 
   1   7   7       67.40       66.45      3.53 o 
   2   7   7      194.89      213.45      5.12 o 
   3   7   7      103.34      108.13      4.18 o 
   4   7   7      151.57      160.19      3.98 o 
   1   8   7      140.56      132.84      4.74 o 
   2   8   7       84.89       92.60      3.16 o 
   3   8   7       58.29       61.95      2.18 o 
   0   9   7      283.46      270.01      9.13 o 
   1   9   7       23.20       21.51      1.82 o 
   2   9   7      140.50      132.46      5.61 o 
   3   9   7       61.84       62.54      3.22 o 
   1  10   7       32.64       31.60      2.00 o 
   2  10   7       38.20       41.33      2.22 o 
   0  11   7       34.58       34.23      2.69 o 
   1  11   7       20.05       21.77      2.24 o 
   2  11   7        3.50        2.62      0.80 o 
   0   0   8     2366.61     2363.54     24.38 o 
   2   0   8     1780.28     1385.76     16.52 o 
   1   1   8     1259.72     1206.23     61.96 o 
   2   1   8       23.62       17.95      2.61 o 
   0   2   8     1446.42     1377.19     19.08 o 
   1   2   8      135.69      140.64      6.23 o 
   2   2   8      831.07      749.91     13.62 o 
   1   3   8      955.32     1045.90     16.72 o 
   2   3   8       60.46       70.42      4.04 o 
   1   4   8       13.73       16.75      2.09 o 
   2   4   8     1893.85     2100.33     21.18 o 
   1   5   8     1546.91     1558.25     18.99 o 
                                                 
